# Supplementary material for: Impact of the COVID-19 Pandemic on Inpatient Antibiotic Consumption in Switzerland
Source: Antibiotics (Basel). 2022 Jun 11;11(6):792. doi: 10.3390/antibiotics11060792 (PMC9219927; doi:10.3390/antibiotics11060792)
Supplement: Supplementary file 1 [file antibiotics-11-00792-s001.zip]

Archive with 1 entries (1 files):
- antibiotics-1764854-supplementary.pdf
